# Supplementary material for: Identification of Unique Gene Expression Profile in Children with Regressive Autism Spectrum Disorder (ASD) and Ileocolitis
Source: PLoS One. 2013 Mar 8;8(3):e58058. doi: 10.1371/journal.pone.0058058 (PMC3592909; doi:10.1371/journal.pone.0058058)
Supplement: Table S4 — Gene list for 41 transcripts that were differentially-regulated in a comparison of ASDGI samples with LNH + ileitis. (XLSX) [file pone.0058058.s004.xlsx]

## Sheet: Sheet1
Gene Name		Gene Identifier	Ratio	Direction	adj. p-value
Solute carrier family 5 (iodide transporter), member 8		NM_145913	4.4	Up	0.0406767
Chemokine (C-X-C motif) ligand 3		NM_002090	4.13	Up	0.0360215
Aquaporin 9		NM_020980	4.05	Up	0.0322369
Hemoglobin, delta		NM_000519	3.78	Up	0.0462199
S100 calcium binding protein A8		NM_002964	3.78	Up	0.0322369
Hemoglobin, beta		NM_000518	3.75	Up	0.0406767
Transcribed locus, weakly similar to NP_000616.3 nitric oxide synthase 2A [Homo sapiens]		BC044655	3.72	Up	0.0322369
Nitric oxide synthase 2, inducible		NM_000625	3.67	Up	0.0360215
CKLF-like MARVEL transmembrane domain containing 2		NM_144673	3.63	Up	0.0322369
Hemoglobin, alpha 2		NM_000517	3.44	Up	0.0406767
Chemokine (C-X-C motif) ligand 11		NM_005409	3.28	Up	0.0360215
MTD		AF495759	3.09	Down	0.0322369
Chemokine (C-X-C motif) ligand 2		NM_002089	3.01	Up	0.0406767
S100 calcium binding protein A12		NM_005621	2.93	Up	0.0405102
Chemokine (C-X-C motif) ligand 10		NM_001565	2.84	Up	0.0344735
Collagen, type II, alpha 1		NM_001844	2.83	Down	0.0322369
Apolipoprotein B mRNA editing enzyme, catalytic polypeptide-like 3A		NM_145699	2.81	Up	0.0322369
S100 calcium binding protein A9		NM_002965	2.77	Up	0.0322369
Leukocyte-associated immunoglobulin-like receptor 2		NM_002288	2.75	Down	0.0360215
Leukocyte immunoglobulin-like receptor, subfamily B (with TM and ITIM domains), member 3		NM_024318	2.39	Up	0.0360215
Interleukin 8 receptor, beta		NM_001557	2.39	Up	0.0462199
Chromosome 1 open reading frame 125		NM_144696	2.34	Up	0.0406767
Copine II		AK126138	2.27	Up	0.0405102
Serpin peptidase inhibitor, clade A (alpha-1 antiproteinase, antitrypsin), member 3		NM_001085	2.25	Up	0.0406767
Similar to hCG1816473		AL162045	2.23	Up	0.0360215
Chemokine (C-X-C motif) ligand 9		NM_002416	2.19	Up	0.0406767
Dermatopontin		NM_001937	2.19	Down	0.0322369
Amphiregulin		NM_001657	2.18	Up	0.0406767
Hydroxysteroid (11-beta) dehydrogenase 1		NM_181755	2.16	Up	0.0360215
Chromosome 5 open reading frame 23		NM_024563	2.11	Down	0.0360215
Hypothetical protein LOC100131001		XM_001723720	2.1	Up	0.0322369
Formyl peptide receptor 1		NM_002029	2.1	Up	0.0360215
Matrix metallopeptidase 12 (macrophage elastase)		NM_002426	2.09	Up	0.0322369
Similar to hCG1816027		DB461660	2.08	Up	0.0406767
LOC100287547		XM_002343714	2.08	Up	0.0406767
hCG_2011852		NM_001146197	2.07	Up	0.0406767
LOC283392		NR_026837	2.07	Down	0.0344735
ADAM metallopeptidase with thrombospondin type 1 motif, 4		NM_005099	2.06	Up	0.0360215
Fc fragment of IgG, high affinity Ib, receptor (CD64)		NM_001017986	2.05	Up	0.0360215
IQ motif containing F6		NM_001143833	2.04	Up	0.0322369
NLR family, pyrin domain containing 2		NM_017852	2.02	Up	0.0406767
